# Supplementary material for: Normal Residual Lymphoid Cell Populations in Blood as Surrogate Biomarker of the Leukemia Cell Kinetics in CLL BinetA/Rai 0
Source: Cancers (Basel). 2025 Jan 21;17(3):347. doi: 10.3390/cancers17030347 (PMC11815973; doi:10.3390/cancers17030347)
Supplement: Supplementary file 1 [file cancers-17-00347-s001.zip]

Archive with 1 entries (1 files):
- cancers-3317590-supplementary.pdf
